# Supplementary material for: Genomic Analyses Implicate the Amazon–Orinoco Plume as the Driver of Cryptic Speciation in a Swimming Crab
Source: Genes (Basel). 2022 Dec 1;13(12):2263. doi: 10.3390/genes13122263 (PMC9777557; doi:10.3390/genes13122263)
Supplement: Supplementary file 1 [file genes-13-02263-s001.zip]

Archive with 1 entries (1 files):
- genes-2000298-supplementary.pdf
